# Supplementary material for: Diclofenac Loaded Biodegradable Nanoparticles as Antitumoral and Antiangiogenic Therapy
Source: Pharmaceutics. 2022 Dec 28;15(1):102. doi: 10.3390/pharmaceutics15010102 (PMC9866337; doi:10.3390/pharmaceutics15010102)
Supplement: Supplementary file 1 [file pharmaceutics-15-00102-s001.zip]

Archive with 1 entries (1 files):
- pharmaceutics-2091242-Supplementary.pdf
